# Supplementary material for: Recombinant human B cell repertoires enable screening for rare, specific, and natively paired antibodies
Source: Commun Biol. 2018 Jan 22;1:5. doi: 10.1038/s42003-017-0006-2 (PMC6123710; doi:10.1038/s42003-017-0006-2)
Supplement: Supplementary file 3 — Supplementary Data 1 [file 42003_2017_6_MOESM3_ESM.xlsx]

## Sheet: Primer sequences
Primers used for V/J gene amplification. Regions of the primer that specifically bind the target gene are shown in uppercase whereas overhangs are shown in lowercase. Target V/J genes are listed, with the leader sequence for each gene designated by the suffix “_ldr”.
Primer Name	Primer Sequence	Target V/J Gene
VH_in_3_01	gagccacctccgccgctaccgccgcctccagaGGAGACGGTGACCGTGG	IGHJ6*01,IGHJ6*04
VH_in_3_02	gagccacctccgccgctaccgccgcctccagaGGAGACAGTGACCAGGGTG	IGHJ2*01
VH_in_3_03	gagccacctccgccgctaccgccgcctccagaGGAGACGGTGACCAGGGT	IGHJ1*01,IGHJ4*01,IGHJ4*02,IGHJ4*03,IGHJ5*01,IGHJ5*02
VH_in_3_04h	gagccacctccgccgctaccgccgcctccagaAGAGACGRTGACCATTGTCC	IGHJ3*01,IGHJ3*02
VH_in_5_01f	caagcagaagacggcatacgagatggcccagccggccatggccCAGGTGCAGCTACAACAGTG	IGHV4-34*02
VH_in_5_02f	caagcagaagacggcatacgagatggcccagccggccatggccCAGGTRCAGCTRCAGSAGT	IGHV4-28*01,IGHV4-28*02,IGHV4-28*03,IGHV4-28*04,IGHV4-28*05,IGHV4-28*06,IGHV4-28*07,IGHV4-30-4*01,IGHV4-30-4*02,IGHV4-30-4*03,IGHV4-30-4*07,IGHV4-31*01,IGHV4-31*02,IGHV4-31*03,IGHV4-31*05,IGHV4-31*06,IGHV4-31*07,IGHV4-31*08,IGHV4-31*09,IGHV4-31*10,IGHV4-34*01,IGHV4-34*03,IGHV4-34*04,IGHV4-34*05,IGHV4-34*06,IGHV4-34*07,IGHV4-34*08,IGHV4-34*09,IGHV4-34*10,IGHV4-34*11,IGHV4-34*12,IGHV4-38-2*01,IGHV4…
VH_in_5_03f	caagcagaagacggcatacgagatggcccagccggccatggccCAGGTCACCTTGAAGGAGTCT	IGHV2-26*01,IGHV2-5*08,IGHV2-5*09,IGHV2-70*03,IGHV2-70*04,IGHV2-70*06,IGHV2-70*10,IGHV2-70D*04,IGHV2-70D*14
VH_in_5_04f	caagcagaagacggcatacgagatggcccagccggccatggccCAGATCACCTTGAAGGAGTCTGG	IGHV2-5*01,IGHV2-5*02,IGHV2-5*04,IGHV2-5*05,IGHV2-5*06,IGHV2-70*09,IGHV2-70*12
VH_in_5_05f	caagcagaagacggcatacgagatggcccagccggccatggccCAGGTGCAGTCTGGTGGAGT	IGHV3-11*02
VH_in_5_06f	caagcagaagacggcatacgagatggcccagccggccatggccGARGTGCADCTGGTGGAGWC	IGHV3-13*01,IGHV3-13*02,IGHV3-13*03,IGHV3-13*04,IGHV3-13*05,IGHV3-15*01,IGHV3-15*02,IGHV3-15*03,IGHV3-15*04,IGHV3-15*05,IGHV3-15*06,IGHV3-15*07,IGHV3-15*08,IGHV3-20*01,IGHV3-20*02,IGHV3-21*01,IGHV3-21*02,IGHV3-21*03,IGHV3-21*04,IGHV3-23*04,IGHV3-43*01,IGHV3-43*02,IGHV3-43D*01,IGHV3-48*01,IGHV3-48*02,IGHV3-48*03,IGHV3-48*04,IGHV3-49*01,IGHV3-49*02,IGHV3-49*03,IGHV3-49*04,IGHV3-49*05,IGHV3-53*01,IG…
VH_in_5_07f	caagcagaagacggcatacgagatggcccagccggccatggccCAGGTYCAGCTKGTGCAGT	IGHV1-18*01,IGHV1-18*02,IGHV1-18*03,IGHV1-18*04,IGHV1-3*01,IGHV1-3*02,IGHV1-69*04,IGHV1-69*05,IGHV1-69*10,IGHV1-69*11,IGHV1-69*12,IGHV1-69*13,IGHV1-69*14
VH_in_5_08f	caagcagaagacggcatacgagatggcccagccggccatggccCAGGTACAGCTGGTGGAGTC	IGHV3-33*02
VH_in_5_09f	caagcagaagacggcatacgagatggcccagccggccatggccCGGCTGCAGCTGCAGG	IGHV4-39*06
VH_in_5_10f	caagcagaagacggcatacgagatggcccagccggccatggccCAGSTGCAGCTGCAGGA	IGHV4-28*01,IGHV4-28*02,IGHV4-28*03,IGHV4-28*04,IGHV4-28*05,IGHV4-30-2*01,IGHV4-30-2*02,IGHV4-30-2*03,IGHV4-30-2*05,IGHV4-30-2*06,IGHV4-30-4*01,IGHV4-30-4*02,IGHV4-30-4*03,IGHV4-30-4*04,IGHV4-30-4*07,IGHV4-31*01,IGHV4-31*02,IGHV4-31*03,IGHV4-31*05,IGHV4-31*06,IGHV4-31*07,IGHV4-31*08,IGHV4-31*09,IGHV4-31*10,IGHV4-34*09,IGHV4-34*10,IGHV4-38-2*01,IGHV4-38-2*02,IGHV4-39*01,IGHV4-39*02,IGHV4-39*03,IGH…
VH_in_5_11f	caagcagaagacggcatacgagatggcccagccggccatggccGAGGTGCAGCTGGTGCA	IGHV5-51*01,IGHV5-51*02,IGHV5-51*03,IGHV5-51*04
VH_in_5_12f	caagcagaagacggcatacgagatggcccagccggccatggccSAGGTGCAGCTGTTGGAGT	IGHV3-11*03,IGHV3-23*01,IGHV3-23*02,IGHV3-23*03,IGHV3-23*05,IGHV3-23D*01
VH_in_5_13f	caagcagaagacggcatacgagatggcccagccggccatggccSAGGTCCAGCTGGTACAGTC	IGHV1-24*01,IGHV1-69-2*01
VH_in_5_14f	caagcagaagacggcatacgagatggcccagccggccatggccCAGGTCACCTTGAGGGAGTC	IGHV2-70*01,IGHV2-70*02,IGHV2-70*07,IGHV2-70*08,IGHV2-70*13
VH_in_5_15f	caagcagaagacggcatacgagatggcccagccggccatggccCARATGCAGCTGGTGCAGT	IGHV1-45*01,IGHV1-45*02,IGHV1-58*01,IGHV1-58*02
VH_in_5_16f	caagcagaagacggcatacgagatggcccagccggccatggccCAGGTSCAGCTGGTGSA	IGHV1-2*01,IGHV1-2*02,IGHV1-2*03,IGHV1-2*04,IGHV1-2*05,IGHV1-46*01,IGHV1-46*02,IGHV1-46*03,IGHV1-69*01,IGHV1-69*02,IGHV1-69*03,IGHV1-69*04,IGHV1-69*05,IGHV1-69*06,IGHV1-69*08,IGHV1-69*09,IGHV1-69*10,IGHV1-69*11,IGHV1-69*12,IGHV1-69*13,IGHV1-69*14,IGHV1-69D*01,IGHV1-8*01,IGHV1-8*02,IGHV3-11*01,IGHV3-11*04,IGHV3-11*05,IGHV3-11*06,IGHV3-30*01,IGHV3-30*02,IGHV3-30*03,IGHV3-30*04,IGHV3-30*05,IGHV3-30*…
VH_in_5_17f	caagcagaagacggcatacgagatggcccagccggccatggccGAAGTGCAGCTGGTGCAGT	IGHV5-10-1*01,IGHV5-10-1*02,IGHV5-10-1*03,IGHV5-10-1*04
VH_in_5_18f	caagcagaagacggcatacgagatggcccagccggccatggccCGGGTCACCTTGAGGGAG	IGHV2-70*11
VH_in_5_19f	caagcagaagacggcatacgagatggcccagccggccatggccCAGGTGCGGCTGCAGG	IGHV4-31*04
VH_out_5_01	AAAAGGTGTCCAATGTGAGGTGC	IGHV3-49*01_ldr,IGHV3-49*02_ldr,IGHV3-49*03_ldr
VH_out_5_03	AAGGTGTCCAGTGTGAGGT	IGHV3-13*01_ldr,IGHV3-13*02_ldr,IGHV3-15*01_ldr,IGHV3-15*02_ldr,IGHV3-15*03_ldr,IGHV3-15*04_ldr,IGHV3-15*05_ldr,IGHV3-15*06_ldr,IGHV3-15*07_ldr,IGHV3-15*08_ldr,IGHV3-20*01_ldr,IGHV3-21*01_ldr,IGHV3-21*02_ldr,IGHV3-23*01_ldr,IGHV3-23*02_ldr,IGHV3-23*04_ldr,IGHV3-48*01_ldr,IGHV3-48*02_ldr,IGHV3-48*03_ldr,IGHV3-53*01_ldr,IGHV3-53*03_ldr,IGHV3-64*01_ldr,IGHV3-64*02_ldr,IGHV3-66*01_ldr,IGHV3-66*03_ldr…
VH_out_5_04	ACAGGTGYCCACTCCCARR	IGHV1-18*01_ldr,IGHV1-18*02_ldr,IGHV1-3*01_ldr,IGHV1-3*02_ldr,IGHV1-58*01_ldr,IGHV1-58*02_ldr,IGHV1-69*03_ldr,IGHV7-4-1*02_ldr
VH_out_5_05	ACAGATGCCTACTCCCAGATGC	IGHV1-45*02_ldr
VH_out_5_06	AAAGCTGTCCAGTGTCAGGT	IGHV3-11*02_ldr
VH_out_5_07	CAGCAGCTACAGGTGTCCA	IGHV1-69*01_ldr,IGHV1-69*03_ldr,IGHV1-69*04_ldr,IGHV1-69*06_ldr
VH_out_5_08	AAGAGGTGTCCAGTGTCAGGT	IGHV3-30*01_ldr,IGHV3-30*03_ldr,IGHV3-30*18_ldr,IGHV3-33*01_ldr,IGHV3-33*02_ldr
VH_out_5_10	GGTGGCAGCTCCCAGATGG	IGHV4-28*01_ldr,IGHV4-28*02_ldr,IGHV4-28*03_ldr,IGHV4-30-2*03_ldr,IGHV4-30-4*01_ldr,IGHV4-30-4*02_ldr,IGHV4-30-4*03_ldr,IGHV4-30-4*04_ldr,IGHV4-31*02_ldr,IGHV4-31*03_ldr,IGHV4-31*06_ldr,IGHV4-31*07_ldr,IGHV4-31*08_ldr,IGHV4-31*09_ldr,IGHV4-31*10_ldr,IGHV4-34*01_ldr,IGHV4-34*02_ldr,IGHV4-34*03_ldr,IGHV4-34*04_ldr,IGHV4-34*05_ldr,IGHV4-34*06_ldr,IGHV4-34*07_ldr,IGHV4-34*09_ldr,IGHV4-34*10_ldr,IGHV4…
VH_out_5_11	CTGACCACCCCTTCCTGG	IGHV2-26*01_ldr
VH_out_5_12	GTGGCAGCTCCCAGATGG	IGHV4-28*01_ldr,IGHV4-28*02_ldr,IGHV4-28*03_ldr,IGHV4-30-2*03_ldr,IGHV4-30-4*01_ldr,IGHV4-30-4*02_ldr,IGHV4-30-4*03_ldr,IGHV4-30-4*04_ldr,IGHV4-31*02_ldr,IGHV4-31*03_ldr,IGHV4-31*06_ldr,IGHV4-31*07_ldr,IGHV4-31*08_ldr,IGHV4-31*09_ldr,IGHV4-31*10_ldr,IGHV4-34*01_ldr,IGHV4-34*02_ldr,IGHV4-34*03_ldr,IGHV4-34*04_ldr,IGHV4-34*05_ldr,IGHV4-34*06_ldr,IGHV4-34*07_ldr,IGHV4-34*09_ldr,IGHV4-34*10_ldr,IGHV4…
VH_out_5_13	ATGGGGTGTCCTGTCACAG	IGHV6-1*01_ldr
VH_out_5_14	AAGTGCCCACTCCCAGGT	IGHV1-8*01_ldr
VH_out_5_15h	GCTATTTTAAAAGGTGTCCAGWGTG	IGHV3-15*01_ldr,IGHV3-15*02_ldr,IGHV3-15*03_ldr,IGHV3-15*04_ldr,IGHV3-15*05_ldr,IGHV3-15*06_ldr,IGHV3-15*07_ldr,IGHV3-15*08_ldr,IGHV3-20*01_ldr,IGHV3-23*02_ldr,IGHV3-23*04_ldr,IGHV3-43*01_ldr,IGHV3-53*01_ldr,IGHV3-53*03_ldr,IGHV3-66*01_ldr,IGHV3-66*03_ldr,IGHV3-66*04_ldr,IGHV3-73*01_ldr,IGHV3-73*02_ldr,IGHV3-74*01_ldr,IGHV3-74*03_ldr,IGHV3-9*01_ldr
VH_out_5_16	AGCAGCTACAGGCACCCA	IGHV1-24*01_ldr
VH_out_5_17	CCATGGGTGTCCTGTCACA	IGHV6-1*02_ldr
VH_out_5_18	ACTGACTGTCCCGTCCTGG	IGHV2-5*08_ldr,IGHV2-5*09_ldr,IGHV2-70*01_ldr,IGHV2-70*02_ldr,IGHV2-70*03_ldr,IGHV2-70*06_ldr,IGHV2-70*07_ldr,IGHV2-70*08_ldr,IGHV2-70*11_ldr,IGHV2-70*12_ldr,IGHV2-70*13_ldr
VH_out_5_19	ACAGGTGCCCACTCCCAG	IGHV1-18*01_ldr,IGHV1-18*02_ldr,IGHV1-3*01_ldr,IGHV7-4-1*02_ldr
VH_out_5_20	TGGTTCTTCCTCCTGCTGG	IGHV4-28*01_ldr,IGHV4-28*02_ldr,IGHV4-28*03_ldr,IGHV4-30-2*03_ldr,IGHV4-30-4*01_ldr,IGHV4-30-4*02_ldr,IGHV4-30-4*03_ldr,IGHV4-30-4*04_ldr,IGHV4-31*02_ldr,IGHV4-31*03_ldr,IGHV4-31*06_ldr,IGHV4-31*07_ldr,IGHV4-31*08_ldr,IGHV4-31*09_ldr,IGHV4-31*10_ldr,IGHV4-34*09_ldr,IGHV4-39*01_ldr,IGHV4-39*02_ldr,IGHV4-39*03_ldr,IGHV4-39*06_ldr,IGHV4-4*07_ldr
VH_out_5_21	CCCCTCCACAGTGAGAGTC	IGHV5-a*02_ldr
VH_out_5_22	AGCTCCAGGTGCTCACTCC	IGHV1-46*01_ldr,IGHV1-46*03_ldr
VH_out_5_23	CAGCCACAGGAGCCCACT	IGHV1-2*01_ldr,IGHV1-2*02_ldr,IGHV1-2*03_ldr
VH_out_5_24	AGGTGTCCAGTGTCAGGTG	IGHV3-11*01_ldr,IGHV3-30*01_ldr,IGHV3-30*03_ldr,IGHV3-30*18_ldr,IGHV3-33*01_ldr
VH_out_5_25	CTGCTGACCATCCCTTCATG	IGHV2-5*01_ldr,IGHV2-5*04_ldr,IGHV2-5*05_ldr,IGHV2-5*06_ldr,IGHV2-5*07_ldr,IGHV2-70*09_ldr,IGHV2-70*10_ldr
VH_out_5_26	CCTTGTTGCTATTTTAAAAGGTGTCC	IGHV3-20*01_ldr,IGHV3-43*01_ldr,IGHV3-49*01_ldr,IGHV3-49*03_ldr,IGHV3-53*01_ldr,IGHV3-53*03_ldr,IGHV3-66*01_ldr,IGHV3-66*03_ldr,IGHV3-66*04_ldr,IGHV3-73*01_ldr,IGHV3-73*02_ldr,IGHV3-74*01_ldr,IGHV3-74*03_ldr
VH_out_5_27	AAGGAGTCTGTKCCGAGGTG	IGHV5-51*01_ldr,IGHV5-51*02_ldr
VH_out_5_28	CTGGCTGTAGCACCAGGT	IGHV1-46*02_ldr
VK_in_3_01g	gattacgccaagctttggagccgcggccgcTTTGATCTCCACCTTGGTCCCTCCGCCGAAMGT	IGKJ4*01,IGKJ4*02
VK_in_3_02g	gattacgccaagctttggagccgcggccgcTTTGATTTCCACCTTGGTCCCTTGGCCGAACGT	IGKJ1*01
VK_in_3_03g	gattacgccaagctttggagccgcggccgcTTTAATCTCCAGTCGTGTCCCTTGGCCGAAGGT	IGKJ5*01
VK_in_3_04g	gattacgccaagctttggagccgcggccgcTTTGATATCCACTTTGGTCCCAGGGCCGAAAGT	IGKJ3*01
VK_in_3_05g	gattacgccaagctttggagccgcggccgcTTTGATCTCCAGCTTGGTCCCCTGGCCAAAAST	IGKJ2*01,IGKJ2*02,IGKJ2*03,IGKJ2*04
VK_in_5_01e	agcggcggaggtggctcaggcggtggcggaagtGAAATWGTGWTGACRCAGTCTCCA	IGKV3-11*01,IGKV3-11*02,IGKV3-15*01,IGKV3-20*01,IGKV3-20*02,IGKV3-NL1*01,IGKV3-NL2*01,IGKV3-NL3*01,IGKV3-NL4*01,IGKV3-NL5*01,IGKV3D-11*01,IGKV3D-15*01,IGKV3D-20*01
VK_in_5_02h	agcggcggaggtggctcaggcggtggcggaagtRACATCCAGATGACCCAGTYTC	IGKV1-12*01,IGKV1-12*02,IGKV1-16*01,IGKV1-16*02,IGKV1-17*01,IGKV1-17*02,IGKV1-27*01,IGKV1-33*01,IGKV1-39*01,IGKV1-39*02,IGKV1-5*01,IGKV1-5*02,IGKV1-5*03,IGKV1-NL1*01,IGKV1D-12*01,IGKV1D-12*02,IGKV1D-16*01,IGKV1D-16*02,IGKV1D-17*01,IGKV1D-17*02,IGKV1D-33*01,IGKV1D-39*01
VK_in_5_03	agcggcggaggtggctcaggcggtggcggaagtGCCATCCGGATGACCCAG	IGKV1-8*01,IGKV1D-43*01
VK_in_5_04	agcggcggaggtggctcaggcggtggcggaagtGAAATAGTGATGATGCAGTCTCCAG	IGKV3D-15*02
VK_in_5_05	agcggcggaggtggctcaggcggtggcggaagtGAAACGACACTCACGCAGTC	IGKV5-2*01
VK_in_5_06	agcggcggaggtggctcaggcggtggcggaagtGACATCGTGATGACCCAGTCT	IGKV4-1*01
VK_in_5_07e	agcggcggaggtggctcaggcggtggcggaagtGAGATTGTGATGACCCAGACTCCA	IGKV2D-26*01,IGKV2D-26*02
VK_in_5_08	agcggcggaggtggctcaggcggtggcggaagtGACATCCAGTTGACCCAGTCT	IGKV1-9*01
VK_in_5_09	agcggcggaggtggctcaggcggtggcggaagtGTCATCTGGATGACCCAGTCTC	IGKV1D-8*01
VK_in_5_11	agcggcggaggtggctcaggcggtggcggaagtGATATTGTGATGACTCAGTCTCCAC	IGKV2-28*01,IGKV2D-28*01
VK_in_5_12	agcggcggaggtggctcaggcggtggcggaagtGATGTTGTGATGACTCAGTCTCCA	IGKV2-30*01,IGKV2-30*02,IGKV2D-30*01
VK_in_5_13	agcggcggaggtggctcaggcggtggcggaagtGAAATTGTAATGACACAGTCTCCAGC	IGKV3D-7*01
VK_in_5_14	agcggcggaggtggctcaggcggtggcggaagtGCCATCCAGWTGACCCAGT	IGKV1-13*01,IGKV1-13*02,IGKV1-6*01,IGKV1D-13*01
VK_in_5_15	agcggcggaggtggctcaggcggtggcggaagtGATATTGTGATGACCCAGACTCCA	IGKV2-24*01,IGKV2-29*01,IGKV2-29*02,IGKV2-29*03,IGKV2-40*01,IGKV2D-29*01,IGKV2D-29*02,IGKV2D-40*01
VL_in_3_01g	gattacgccaagctttggagccgcggccgcTAGGACGGTCAGCTTGGTCCCTCCGCCGAAYAC	IGLJ2*01,IGLJ3*01,IGLJ3*02
VL_in_3_02g	gattacgccaagctttggagccgcggccgcGAGGRCGGTCAGCTGGGTGCCTCCTCCGAACAC	IGLJ7*01,IGLJ7*02
VL_in_3_03g	gattacgccaagctttggagccgcggccgcTAGGACGGTGACCTTGGTCCCAGTTCCGAAGAC	IGLJ1*01
VL_in_3_05g	gattacgccaagctttggagccgcggccgcGAGGACGGTCACCTTGGTGCCACTGCCGAACAC	IGLJ6*01
VL_in_5_01	agcggcggaggtggctcaggcggtggcggaagtCAGRCTGTGGTGACYCAGG	IGLV7-43*01,IGLV7-46*01,IGLV7-46*02,IGLV7-46*03,IGLV8-61*01,IGLV8-61*02
VL_in_5_02	agcggcggaggtggctcaggcggtggcggaagtTCCTATGAGCTGACTCAGCCA	IGLV3-1*01,IGLV3-12*01,IGLV3-12*02,IGLV3-9*01,IGLV3-9*02,IGLV3-9*03
VL_in_5_03	agcggcggaggtggctcaggcggtggcggaagtCAGTCTGTGCTGACGCAG	IGLV1-40*01
VL_in_5_04e	agcggcggaggtggctcaggcggtggcggaagtCAGGCAGGGCTGACTCAGCCA	IGLV10-54*01,IGLV10-54*02,IGLV10-54*03
VL_in_5_05	agcggcggaggtggctcaggcggtggcggaagtAATTTTATGCTGACTCAGCCCC	IGLV6-57*01
VL_in_5_06e	agcggcggaggtggctcaggcggtggcggaagtTCCTATGAGCTGAYRCAGCCAYC	IGLV3-10*01,IGLV3-10*02,IGLV3-16*01,IGLV3-25*01,IGLV3-25*02,IGLV3-25*03,IGLV3-27*01
VL_in_5_07	agcggcggaggtggctcaggcggtggcggaagtCWGSCTGTGCTGACTCAGC	IGLV4-3*01,IGLV5-37*01,IGLV5-39*01,IGLV5-39*02,IGLV5-45*01,IGLV5-45*02,IGLV5-45*03,IGLV5-52*01,IGLV9-49*01,IGLV9-49*02,IGLV9-49*03
VL_in_5_08	agcggcggaggtggctcaggcggtggcggaagtCAGCYTGTGCTGACTCAATCR	IGLV4-60*01,IGLV4-60*02,IGLV4-60*03,IGLV4-69*01,IGLV4-69*02
VL_in_5_09	agcggcggaggtggctcaggcggtggcggaagtCAGTCTGCCCTGACTCAGC	IGLV2-11*01,IGLV2-11*02,IGLV2-14*01,IGLV2-14*02,IGLV2-18*01,IGLV2-18*02,IGLV2-18*03,IGLV2-18*04,IGLV2-23*01,IGLV2-23*02,IGLV2-23*03,IGLV2-8*01,IGLV2-8*02
VL_in_5_10	agcggcggaggtggctcaggcggtggcggaagtCAGTCTGTSKTGACGCAGC	IGLV1-40*02,IGLV1-40*03,IGLV1-51*01,IGLV1-51*02
VL_in_5_11	agcggcggaggtggctcaggcggtggcggaagtCAGACTGTGGTGACTCAGGAG	IGLV7-43*01
VL_in_5_12	agcggcggaggtggctcaggcggtggcggaagtCAGTCTGTGCTGACTCAGCC	IGLV1-36*01,IGLV1-44*01,IGLV1-47*01,IGLV1-47*02
VL_in_5_13	agcggcggaggtggctcaggcggtggcggaagtTCTTCTGAGCTGACTCAGGACC	IGLV3-19*01
VL_in_5_14	agcggcggaggtggctcaggcggtggcggaagtTCCTATGAGCTGACACAGCTAC	IGLV3-22*01,IGLV3-22*02
VL_in_5_15	agcggcggaggtggctcaggcggtggcggaagtTCCTATGTGCTGACTCAGCC	IGLV3-21*01,IGLV3-21*02,IGLV3-21*03
VK_out_3_01	CCACAGTTCGTTTRATHTCCAS	IGKC*01,IGKC*02,IGKC*03,IGKC*04,IGKC*05
VL_out_3_01	AGAGGAGGGTGGGAACAGAG	IGLC3*01,IGLC3*02,IGLC3*03,IGLC7*01,IGLC7*02
VL_out_3_02	ACTTCCACTGCTCAGGCG	IGLC2*01,IGLC2*02,IGLC2*03,IGLC3*01,IGLC3*02,IGLC3*03,IGLC3*04,IGLC6*01,IGLC6*02,IGLC6*03,IGLC6*04,IGLC6*05
VL_out_3_03	AACAGAGTGACCGAGGGG	IGLC2*01,IGLC2*02,IGLC3*01,IGLC3*02,IGLC3*03,IGLC3*04,IGLC6*02,IGLC6*05,IGLC7*01
VL_out_3_04	AGAGGAGGGCGGGAACAGAG	IGLC1*01,IGLC1*02,IGLC2*01,IGLC2*02,IGLC3*04,IGLC6*01,IGLC6*02,IGLC6*03,IGLC6*04,IGLC6*05
