# Supplementary material for: Recombinant human B cell repertoires enable screening for rare, specific, and natively paired antibodies
Source: Commun Biol. 2018 Jan 22;1:5. doi: 10.1038/s42003-017-0006-2 (PMC6123710; doi:10.1038/s42003-017-0006-2)
Supplement: Supplementary file 4 — Supplementary Data 2 [file 42003_2017_6_MOESM4_ESM.xlsx]

## Sheet: Isolated antibody sequences
Isolated antibody CDR3 lengths, germline usage and scFv nucleotide sequences.
Clone	CDRH3 length	CDRL3 length	VH germline	VL germline	scFv sequence
0084GM-B01	13	11	IGHV3-30*18	IGLV2-14*01	CAGGTCCAGCTTGTGCAGTCTGGGGGAGGCGTGGTCCAGCCTGGGAGGTCCCTGAGACTCTCCTGTGCAGCCTCTGGATTCACCTTCAGTAGCTATGGCATGCACTGGGTCCGCCAGGCTCCAGGCAAGGGGCTGGAGTGGGTGGCAGTTATATCATATGATGGAAGTAATAAATACTATGCAGACTCCGTGAAGGGCCGATTCACCATCTCCAGAGACAATTCCAAGAACACGCTGTATCTGCAAATGAACAGCCTGAGAGCTGAGGACACGGCTGTGTATTACTGTGCGACCTTGCCCCTTCGTGGATATAGTGGCTACGCGCTTGACTACTGGGGCCAGGGAACCCTGGTCACCGTCTCCTCTGGAGGCGGCGGTAGCGGCGGAGGTGGCTCAGGC…
0084GM-D06	25	12	IGHV3-15*07	IGLV1-44*01	CAGGTCCAGCTGGTGCAGTCTGGGGGAGGCTTGGTAAAGCCTGGGGGGTCCCTTAGACTCTCCTGTGCAGCCTCTGGTTTCACTTTCAGTAACGCCTGGATGAACTGGGTCCGCCAGGCTCCAGGGAAGGGGCTGGAGTGGGTCGGCCGTATTAAAAGCAAAACTGATGGTGGGACAACAGACTACGCTGCACCCGTGAAAGGCAGATTCACCATCTCAAGAGATGATTCAAAAGACACGCTGTATCTGCAAATGAACAGCCTGAAAACCGAGGACACAGCCGTGTATTACTGTACCACAGATTACTCTGCTCCTTACTACGGCCTGTGGTCTTGGGATTCTCCGTACTACTACTACTACACCTGGATGGATGTGTGGGGTCAGGGGACCACGGTCACC…
0084GM-E05	8	11	IGHV1-46*03	IGLV1-44*01	CAGGTCCAGCTGGTGCAGTCTGGGGCTGAGGTGAAGAAGCCTGGGGCCTCAGTGAAGGTTTCCTGCAAGGCATCTGGATACACCTTCACCAGCTACTATATGCACTGGGTGCGACAGGCCCCTGGACAAGGGCTTGAGTGGATGGGAATAATCAACCCTAGTGGTGGTAGCACAAGCTACGCACAGAAGTTCCAGGGCAGAGTCACCATGACCAGGGACACGTCCACGAGCACAGTCTACATGGAGCTGAGCAGCCTGAGATCTGAGGACACGGCCGTGTATTACTGTGCTAGAGATCCCGGAGGGCCTTTTGATATCTGGGGCCAAGGGACAATGGTCACCGTCTCTTCTGGAGGCGGCGGTAGCGGCGGAGGTGGCTCAGGCGGTGGCGGAAGTCAG…
0089A1-C11	16	11	IGHV3-33*01	IGLV1-44*01	CGGGTCCAGCTTGTGGAGTCTGGGGGAGGCCTAGTCCAGCCGGGGGGGTCCCTGACACTCTCCTGTGCAGCCTCTGGATTCACCTTCAGTAGCTATGGCATGCACTGGGTCCGCCAGGCTCCAGGCAAGGGACTGGAGTGGGTGGCAGTTATTTGGTCTGATGGAAACACGAGGTATTATGCAGACTCCGTGAGGGGCCGATTCACCATCTCCAGAGACAATTCCAAAAACACCTTGCTCCTGCAAATGAATAGCCTGAGACCCGCAGACACGGCTGTCTATTACTGTGCGAGATCGCCCCATTTCGATTTTTTGGGTGGTTTTCCTCATGCCTCTGATGTTTGGGGCCAGGGCACCCTGGTCACCGTCTCGTCTGGAGGCGGCGGTAGCGGCGGAGGT…
0089A1-I02	16	11	IGHV3-33*01	IGLV1-44*01	CAGGTGCAGCTGGTGGAGTCTGGGGGAGGCCTAGTCCAGCCGGGGGGGTCCCTGACACTCTCCTGTGCAGCCTCTGGATTCACCTTCAGTAGCTATGGCATGCACTGGGTCCGCCAGGCTCCAGGCAAGGGACTGGAGTGGGTGGCAGTTATTTGGTCTGATGGAAACACGAGGTATTATGCAGACTCCGTGAGGGGCCGATTCACCATCTCCAGAGACAATTCCAAAAACACCTTGCTCCTGCAAATGAATAGCCTGAGACCCGCAGACACGGCTGTCTATTACTGTGCGAGATCGCCCCATTTCGATTTTTTGGGTGGTTTTCCTCATGCCTCTGATGTTTGGGGCCAGGGCACCCTGGTCACCGTCTCGTCTGGAGGCGGCGGTAGCGGCGGAGGT…
0089A1-L04	16	11	IGHV3-33*01	IGLV1-44*01	CAGGTCCAGCTGTTGGAGTCTGGGGGAGGCCTAGTCCAGCCGGGGGGGTCCCTGACACTCTCCTGTGCAGCCTCTGGATTCACCTTCAGTAGCTATGGCATGCACTGGGTCCGCCAGGCTCCAGGCAAGGGACTGGAGTGGGTGGCAGTTATTTGGTCTGATGGAAACACGAGGTATTATGCAGACTCCGTGAGGGGCCGATTCACCATCTCCAGAGACAATTCCAAAAACACCTTGTTCCTGCAAATGAATAGCCTGAGACCCGCAGACACGGCTGTCTATTACTGTGCGAGATCGCCCCATTTCGATTTTTTGGGTGGTTTTCCTCATGCCTCTGATGTTTGGGGCCAGGGCACCCTGGTCACCGTCTCGTCTGGAGGCGGCGGTAGCGGCGGAGGT…
0089AD-B14	6	11	IGHV3-66*03	IGLV1-44*01	CAAATGCAGCTGGTGCAGTCTGGAGGAGGCTTGATCCAGCCTGGGGGGTCCCTGAGACTCTCCTGTGCAGCCTCTGGGTTCACCGTCAGTAGCAACTACATGAGCTGGGTCCGCCAGGCTCCAGGGAAGGGGCTGGAGTGGGTCTCAGTTATTTATAGCGGTGGTAGCACATACTACGCAGACTCCGTGAAGGGCCGATTCACCATCTCCAGAGACAATTCCAAGAACACGCTGTATCTGCAAATGAACAGCCTGAGAGCTGAGGACACGGCTGTGTATTACTGTGCGAACAAGGGGGATTTGGACGTCTGGGGCCAAGGGACCACGGTCACCGTCTCCTCTGGAGGCGGCGGTAGCGGCGGAGGTGGCTCAGGCGGTGGCGGAAGTCAGTCTGTGCTG…
0089AY-D17	13	11	IGHV1-18*01	IGLV1-44*01	CAGGTTCAGCTGGTGCAGTCTGGAGCTGAGGTGAAGAAGCCTGGGGCCTCAGTGAAGGTCTCCTGCAAGGCTTCTGGTTACACCTTTACCAGCTATGGTATCAGCTGGGTGCGACAGGCCCCTGGACAAGGGCTTGAGTGGATGGGATGGATCAGCGCTTACAATGGTAACACAAACTATGCACAGAAGCTCCAGGGCAGAGTCACCATGACCACAGACACATCCACGAGCACAGCCTACATGGAGCTGAGGAGCCTGAGATCTGACGACACGGCCGTGTATTACTGTGCGAGAGATACCCCTGTTCAGGAACTAAATATGAATATGGACGTCTGGGGCCAAGGGACCCTGGTCACCGTCTCCTCTGGAGGCGGCGGTAGCGGCGGAGGTGGCTCAGGC…
0089B4-D03	16	11	IGHV3-33*01	IGLV1-44*01	GAGGTGCAGCTGGTGGAGTCTGGGGGAGGCCTAGTCCAGCCGGGGGGGTCCCTGACACTCTCCTGTGCAGCCTCTGGATTCACCTTCAGTAGCTATGGCATGCACTGGGTCCGCCAGGCTCCAGGCAAGGGACTGGAGTGGGTGGCAGTTATTTGGTCTGATGGAAACACGAGGTATTATGCAGACTCCGTGAGGGGCCGATTCACCATCTCCAGAGACAATTCCAAAAACACCTTGTTCCTGCAAATGAATAGCCTGAGACCCGCAGACACGGCTGTCTATTACTGTGCGAGATCGCCCCATTTCGATTTTTTGGGTGGTTTTCCTCATGCCTCTGATGTTTGGGGCCAGGGCACCCTGGTCACCGTCTCGTCTGGAGGCGGCGGTAGCGGCGGAGGT…
0089B4-F10	16	11	IGHV3-33*01	IGLV1-44*01	GAAATGCAACTGGTGGAGTCTGGGGGAGGCCTAGTCCAGCCGGGGGGGTCCCTGACACTCTCCTGTGCAGCCTCTGGATTCACCTTCAGTAGCTATGGCATGCACTGGGTCCGCCAGGCTCCAGGCAAGGGACTGGAGTGGGTGGCAGTTATTTGGTCTGATGGAAACACGAGGTATTATGCAGACTCCGTGAGGGGCCGATTCACCATCTCCAGAGACAATTCCAAAAACACCTTGTTCCTGCAAATGAATAGCCTGAGACCCGCAGACACGGCTGTCTATTACTGTGCGAGATCGCCCCATTTCGATTTTTTGGGTGGTTTTCCCCATGCCTCTTATGTTTGGGGCCAGGGCACCCTGGTCACCGTCTCGTCTGGAGGCGGCGGTAGCGGCGGAGGT…
0089B4-K19	16	11	IGHV3-33*01	IGLV1-44*01	CAGGTGCAGCTGTTGCAGTCTGGGGGAGGCCTAGTCCAGCCGGGGGGGTCCCTGACACTCTCCTGTGCAGCCTCTGGATTCACCTTCAGTAGCTATGGCATGCACTGGGTCCGCCAGGCTCCAGGCAAGGGACTGGAGTGGGTGGCAGTTATTTGGTCTGATGGAAACACGAGGTATTATGCAGACTCCGTGAGGGGCCGATTCACCATCTCCAGAGACAATTCCAAAAACACCTTGTTCCTGCAAATGAATAGCCTGAGACCCGCAGACACGGCTGTCTATTACTGTGCGAGATCGCCCCATTTCGATTTTTTGGGTGGTTTTCCTCATGCCTCTGATGTTTGGGGCCAGGGCACCCTGGTCACCGTCTCGTCTGGAGGCGGCGGTAGCGGCGGAGGT…
0089EA-C02	7	11	IGHV3-33*06	IGLV3-19*01	CAGGTCACCTTGAGGGAGTCGGGGGGAGGCGTGGTCCACCCTGGGAAGTCCCTGAGACTCTCCTGTACAGCGTCTGGATTCACCTTCAGTAGTTATGGCATGCACTGGGTCCGCCAGGCTCCAGGCAAGGGGCTGGAGTGGGTGGCTGAAATATGGTATGATGGAAGTAGAAAGTTCTATGCTGACTCGGTGAAGGGCCGATTCAGCCTCTCCAGAGACAATTCCAAGAACACAATATATCTGGAAATGAACAGCCTGAGGGACGAGGACACGGCTATATATTACTGTGCGAATGAACTGGGCTCCATTGAACACTGGGGCCAAGGCACCCTGGTCACCGTCTCGTCTGGAGGCGGCGGTAGCGGCGGAGGTGGCTCAGGCGGTGGCGGAAGTTCTGAG…
0089EA-C06	16	11	IGHV3-33*01	IGLV1-44*01	CAGGTCACCTTGAGGGAGTCTGGGGGAGGCCTAGTCCAGCCGGGGGGGTCCCTGACACTCTCCTGTGCAGCCTCTGGATTCACCTTCAGTAGCTATGGCATGCACTGGGTCCGCCAGGCTCCAGGCAAGGGACTGGAGTGGGTGGCAGTTATTTGGTCTGATGGAAACACGAGGTATTATGCAGACTCCGTGAGGGGCCGATTCACCATCTCCAGAGACAATTCCAAAAACACCTTGTTCCTGCAAATGAATAGCCTGAGACCCGCAGACACGGCTGTCTATTACTGTGCGAGATCGCCCCATTTCGATTTTTTGGGTGGTTTTCCTCATGCCTCTGATGTTTGGGGCCAGGGCACCCTGGTCACCGTCTCGTCTGGAGGCGGCGGTAGCGGCGGAGGT…
0089EA-J16	16	11	IGHV3-33*01	IGLV1-44*01	CGGGTGCAGCTGGTGGAGTCTGGGGGAGGCCTAGTCCAGCCGGGGGGGTCCCTGACACTCTCCTGTGCAGCCTCTGGATTCACCTTCAGTAGCTATGGCATGCACTGGGTCCGCCAGGCTCCAGGCAAGGGACTGGAGTGGGTGGCAGTTATTTGGTCTGATGGAAACACGAGGTATTATGCAGACTCCGTGAGGGGCCGATTCACCATCTCCAGAGACAATTCCAAAAACACCTTGTTCCTGCAAATGAATAGCCTGAGACACGCAGACACGGCTGTCTATTACTGTGCGAGATCGCCCCATTTCGATTTTTTGGGTGGTTTTCCTCATGCCTCTGATGTTTGGGGCCAGGGCACCCTGGTCACCGTCTCGTCTGGAGGCGGCGGTAGCGGCGGAGGT…
0089EA-M15	16	11	IGHV3-33*01	IGLV1-44*01	CAGGTGCAGCTGGTGCAGTCTGGGGGAGGCCTAGTCCAGCCGGGGGGGTCCCTGACACTCTCCTGTGCAGCCTCTGGATTCACCTTCAGTAGCTATGGCATGCACTGGGTCCGCCAGGCTCCAGGCAAGGGACTGGAGTGGGTGGCAGTTATTTGGTCTGATGGAAACACGAGGTATTATGCAGACTCCGTGAGGGGCCGATTCACCATCTCCAGAGACAATTCCAAAAACACCTTGTTCCTGCAAATGAATAGCCTGAGACCCGCAGACACGGCTGTCTATTACTGTGCGAGATCGCCCCATTTCGATTTTTTGGGTGGTTTTCCTCATGCCTCTGATGTTTGGGGCCAGGGCACCCTGGTCACCGTCTCGTCTGGAGGCGGCGGTAGCGGCGGAGGT…
0089EA-O11	16	11	IGHV3-33*01	IGLV1-44*01	CAGATGCAGCTGGTGCAGTCTGGGGGAGGCCTAGTCCAGCCGGGGGGGTCCCTGACACTCTCCTGTGCAGCCTCTGGATTCACCTTCAGTAGCTATGGCATGCACTGGGTCCGCCAGGCTCCAGGCAAGGGACTGGAGTGGGTGGCAGTTATTTGGTCTGATGGAAACACGAGGTATTATGCAGACTCCGTGAGGGGCCGATTCACCATCTCCAGAGACAATTCCAAAAACACCCTGTTCCTGCAAATGAATAGCCTGAGACCCGCAGACACGGCTGTCTATTACTGTGCGAGATCGCCCCATTTCGATTTTTTGGGTGGTTTTCCTCATGCCTCTGATGTTTGGGGCCAGGGCACCCTGGTCACCGTCTCGTCTGGAGGCGGCGGTAGCGGCGGAGGT…
ZP14CE-A03	23	11	IGHV3-15*07	IGLV3-10*01	CAGATGCAGCTGGTGGAGTCTGGGGGAGGCTTGGTAAAGCCTGGGGGGTCCCTTAGACTCTCCTGTGCAGCCTCTGGTTTCACTTTCAGTAACGCTTGGATGAACTGGGTCCGCCAGGCTCCAGGGAAGGGGCTGGAGTGGGTCGGCCGTATTAAAAGCAAAACTGATGGTGGGACAACAGACTACGCTGCACCCGTGAAAGGCAGATTCACCATCTCAAGAGATGATTCAAAAAACACGCTGTATCTGCAAATGAACAGCCTGAAAACCGAGGACACAGCCGTGTATTACTGTACCACAGATTACGTGGGCATGTACGTGTCTGATTACTACGCTTACGGCTACTCTCCGCTGACCTACTTCGATCTGTGGGGTCAGGGGACCACGGTCACCGTCTCG…
